# Supplementary material for: Differences in the gut microbiota between Gurkhas and soldiers of British origin
Source: PLoS One. 2023 Dec 19;18(12):e0292645. doi: 10.1371/journal.pone.0292645 (PMC10729956; doi:10.1371/journal.pone.0292645)
Supplement: S1 Table — All data is deposited under Bioproject accession number PRJNA849795. Bases on which sample collection took place have been anonymised. (XLSX) [file pone.0292645.s001.xlsx]

## Sheet: Data
Index	Group	Age Group	Base	Biosample	SRA Accession
DS01	Non-UK Born Gurkha	>35	A	SAMN29135607	SRR19670693
DS02	UK Born Soldier	26-34	A	SAMN29135608	SRR19670692
DS03	UK Born Soldier	26-34	A	SAMN29135609	SRR19670681
DS04	Non-UK Born Gurkha	<25	B	SAMN29135610	SRR19670670
DS05	Non-UK Born Gurkha	<25	B	SAMN29135611	SRR19670659
DS06	Non-UK Non Gurkha	26-34	C	SAMN29135612	SRR19670658
DS07	UK Born Soldier	26-34	C	SAMN29135613	SRR19670657
DS08	Non-UK Born Gurkha	<25	B	SAMN29135614	SRR19670656
DS09	Non-UK Born Gurkha	<25	B	SAMN29135615	SRR19670655
DS10	Non-UK Born Gurkha	<25	B	SAMN29135616	SRR19670654
DS11	UK Born Soldier	>35	B	SAMN29135617	SRR19670691
DS12	Non-UK Born Gurkha	<25	B	SAMN29135618	SRR19670690
DS13	Non-UK Born Gurkha	<25	B	SAMN29135619	SRR19670689
DS14	UK Born Soldier	26-34	B	SAMN29135620	SRR19670688
DS15	UK Born Soldier	26-34	B	SAMN29135621	SRR19670687
DS16	UK Born Soldier	26-34	C	SAMN29135622	SRR19670686
DS17	Non-UK Born Gurkha	26-34	A	SAMN29135623	SRR19670685
DS18	UK Born Soldier	26-34	A	SAMN29135624	SRR19670684
DS19	Non-UK Born Gurkha	<25	B	SAMN29135625	SRR19670683
DS20	UK Born Soldier	26-34	C	SAMN29135626	SRR19670682
DS21	Non-UK Born Gurkha	26-34	A	SAMN29135627	SRR19670680
DS22	Non-UK Born Gurkha	<25	A	SAMN29135628	SRR19670679
DS23	Non-UK Born Gurkha	26-34	B	SAMN29135629	SRR19670678
DS24	Non-UK Non Gurkha	26-34	C	SAMN29135630	SRR19670677
DS25	UK Born Soldier	26-34	A	SAMN29135631	SRR19670676
DS26	Non-UK Born Gurkha	<25	B	SAMN29135632	SRR19670675
DS27	Non-UK Born Gurkha	<25	B	SAMN29135633	SRR19670674
DS28	Non-UK Born Gurkha	<25	B	SAMN29135634	SRR19670673
DS29	Non-UK Non Gurkha	<25	B	SAMN29135635	SRR19670672
DS30	Non-UK Born Gurkha	26-34	B	SAMN29135636	SRR19670671
DS31	Non-UK Non Gurkha	26-34	C	SAMN29135637	SRR19670669
DS32	Non-UK Born Gurkha	>35	A	SAMN29135638	SRR19670668
DS33	Non-UK Born Gurkha	<25	B	SAMN29135639	SRR19670667
DS34	Non-UK Born Gurkha	<25	B	SAMN29135640	SRR19670666
DS35	UK Born Soldier	>35	C	SAMN29135641	SRR19670665
DS36	Non-UK Born Gurkha	<25	B	SAMN29135642	SRR19670664
DS37	UK Born Soldier	<25	B	SAMN29135643	SRR19670663
DS38	Non-UK Born Gurkha	<25	B	SAMN29135644	SRR19670662
PC1	Control	NA	NA	SAMN29135645	SRR19670661
PC0	Control	NA	NA	SAMN29135646	SRR19670660
